# Supplementary material for: Responses of Different Temperature-Acclimated Diatom Species, Smaller Thalassiosira pseudonana and Larger Thalassiosira rotula, to Increased Ambient Temperature
Source: Microorganisms. 2025 Jul 12;13(7):1652. doi: 10.3390/microorganisms13071652 (PMC12298872; doi:10.3390/microorganisms13071652)
Supplement: Supplementary file 1 [file microorganisms-13-01652-s001.zip]

Archive with 1 entries (1 files):
- microorganisms-3678767-supplementary.pdf
